# Supplementary material for: Generalizability of GWA-Identified Genetic Risk Variants for Metabolic Traits to Populations from the Arabian Peninsula
Source: Genes (Basel). 2021 Oct 18;12(10):1637. doi: 10.3390/genes12101637 (PMC8535608; doi:10.3390/genes12101637)
Supplement: Supplementary file 1 [file genes-12-01637-s001.zip]

Archive with 2 entries (1 files):
- genes-1370066-supplementary/
- genes-1370066-supplementary/genes-1370066-suppl.pdf
